# Supplementary material for: Bayesian Optimization-Assisted Screening to Identify Improved Reaction Conditions for Spiro-Dithiolane Synthesis
Source: Molecules. 2023 Jul 3;28(13):5180. doi: 10.3390/molecules28135180 (PMC10343712; doi:10.3390/molecules28135180)
Supplement: Supplementary file 1 [file molecules-28-05180-s001.zip]

Archive with 1 entries (1 files):
- molecules-2451165-supplementary.pdf
